# Supplementary material for: Inhibition of Heterogeneous Nucleation in Water by Hydrogel Coating
Source: Research (Wash D C). 2023 Jul 6;6:0190. doi: 10.34133/research.0190 (PMC10325670; doi:10.34133/research.0190)
Supplement: Supplementary 1 — Figs. S1 to S12 Movies S1 to S7 [file research.0190.f1.zip]

Archive with 8 entries (8 files):
- SI.docx
- Movie S1.mp4
- Movie S2.mp4
- Movie S3.mp4
- Movie S4.mp4
- Movie S5.mp4
- Movie S6.mp4
- Movie S7.mp4
